# Supplementary material for: Urinary Tryptophan–Kynurenine Pathway Profiling in Bulgarian Children with Autism Spectrum Disorder (ASD): Neopterin Co-Varies with Kynurenine and Quinolinic Acid
Source: Metabolites. 2026 Mar 4;16(3):169. doi: 10.3390/metabo16030169 (PMC13027834; doi:10.3390/metabo16030169)
Supplement: Supplementary file 1 [file metabolites-16-00169-s001.zip]

Archive with 1 entries (1 files):
- metabolites-4171722-supplementary.pdf
